# Supplementary material for: Colorimetric Detection of Dopamine Based on Peroxidase-like Activity of β-CD Functionalized AuNPs
Source: Molecules. 2025 Jan 20;30(2):423. doi: 10.3390/molecules30020423 (PMC11767741; doi:10.3390/molecules30020423)
Supplement: Supplementary file 1 [file molecules-30-00423-s001.zip]

Archive with 1 entries (1 files):
- molecules-3404059-supplementary.pdf
